# Supplementary material for: Monovalent and unpoised status of most genes in undifferentiated cell-enriched Drosophila testis
Source: Genome Biol. 2010 Apr 15;11(4):R42. doi: 10.1186/gb-2010-11-4-r42 (PMC2884545; doi:10.1186/gb-2010-11-4-r42)
Supplement: Additional file 1 — Summary of unique and non-redundant reads in each sample. [file gb-2010-11-4-r42-S1.xls]

## Sheet: Sheet1
Table S1: Summary of unique and non-redundant reads in each sample.
	H3K4me3	RNA Pol II	H3K36me3	H3K27me3	H3
bam testis	1406271	1342075	1704579	3723154	3170996
S2 cell	1248182	1923396	3006263	2776207
