# Supplementary material for: Monovalent and unpoised status of most genes in undifferentiated cell-enriched Drosophila testis
Source: Genome Biol. 2010 Apr 15;11(4):R42. doi: 10.1186/gb-2010-11-4-r42 (PMC2884545; doi:10.1186/gb-2010-11-4-r42)
Supplement: Additional file 5 — Bivalent genes in undifferentiated cells in bam testis. In total, 91 bivalent genes were identified in undifferentiated cells in bam testis, including 18 differentiation genes (RPKM in bam < 0.5, in wild-type ≥ 1), which are highlighted in red. [file gb-2010-11-4-r42-S5.xls]

## Sheet: bivalent_genes
Table S2: Bivalent genes in undifferentiated cells in bam testis.
transcript	symbol	bam H3K4me3*	bam H3K27me3*	wt/bam testis**	bam testis (RPKM)	wt testis (RPKM)
CG4836-RD	CG4836	17.0664	19.3384	2915.52	0.389966	1457.76
CG8701-RA	CG8701	14.222	15.041	2149.88	0	1074.94
CG5614-RA	CG5614	14.222	20.95	664.224	0	332.112
CG8517-RA	CG8517	15.6442	16.1154	615.2	0	307.6
CG5755-RA	CG5755	19.9108	15.5782	304.914	0	152.457
CG13394-RA	CG13394	15.6442	14.5038	295.2	0.279656	147.6
CG13611-RA	CG13611	15.6442	26.3218	268.796	0.198029	134.398
CG32459-RA	CG32459	18.4886	18.2641	261.458	0.366747	130.729
CG10113-RA	wa-cup	15.6442	16.6525	213.482	0	106.741
CG31735-RA	CG31735	14.222	18.2641	203.502	0	101.751
CG31742-RA	CG31742	17.0664	16.1154	123.07	0.121725	61.5352
CG33102-RA	Hex-t1	14.222	23.6359	118.123	0	59.0613
CG13125-RA	CG13125	14.222	16.1154	26.386	0.0552399	13.193
CG5279-RA	Rh5	14.222	22.0243	11.6458	0.150035	5.82288
CG17283-RA	CG17283	15.6442	15.5782	7.4239	0.219419	3.71195
CG13792-RA	CG13792	19.9108	17.1897	5.43374	0.220175	2.71687
CG32256-RA	Gr64c	17.0664	24.7102	2.24864	0	1.12432
CG2668-RA	Peb	15.6442	15.5782	2.01334	0.311261	1.00667
CG31296-RA	CG31296	14.222	16.1154	29.4115	1.09163	32.1065
CG14834-RA	CG14834	28.444	25.2474	24.6224	2.50435	61.663
CG10185-RA	CG10185	14.222	23.0987	9.85178	0.590012	5.81267
CG30088-RB	CG30088	14.222	14.5038	9.38265	0.858206	8.05225
CG5687-RA	CG5687	18.4886	16.6525	7.22273	1.15095	8.313
CG15862-RC	Pka-R2	17.0664	16.1154	4.27183	17.7385	75.7758
CG30087-RA	CG30087	15.6442	15.5782	2.86832	2.08421	5.97818
CG33323-RA	Fer1	15.6442	15.5782	1.83208	0	0.916042
CG15506-RA	CG15506	22.7552	23.0987	1.52525	6.49683	9.90926
CG1499-RB	CG1499	15.6442	17.1897	1.46179	0.367236	0.730896
CG31235-RA	CG31235	18.4886	16.6525	1.43495	0	0.717476
CG5194-RA	CG5194	15.6442	21.4872	1.0491	53.5764	56.2071
CG12552-RA	CG12552	15.6442	22.0243	1	0	0
CG15685-RB	Ir92a	14.222	14.5038	1	0	0
CG33798-RA	CG33798	17.0664	29.0077	1	0	0
CG40385-RA	CG40385	17.0664	15.5782	1	0	0
CG10604-RA	bsh	19.9108	19.3384	1	0.0508196	0
CG40820-RA	CG40820	19.9108	31.1564	1	0.255623	0
CG6559-RA	CG6559	15.6442	16.1154	1	0.297236	0
CG17626-RB	CG17626	17.0664	22.0243	1	0.441681	0
CG6185-RA	CG6185	15.6442	18.2641	1	0.0966895	0.0481093
CG33958-RA	CG33958	15.6442	16.1154	1	0	0.14392
CG8083-RA	CG8083	15.6442	17.1897	1	0.436547	0.144807
CG15479-RA	CG15479	14.222	20.95	1	0.329305	0.16385
CG40270-RB	CG40270	14.222	15.5782	1	0	0.260678
CG17117-RA	hth	15.6442	26.3218	1	0.49602	0.32907
CG8084-RA	ana	21.333	16.1154	0.989378	43.9845	43.5173
CG7676-RA	cona	27.0218	14.5038	0.927171	48.8034	45.2491
CG31781-RB	CG31781	17.0664	26.3218	0.884561	5.16543	4.56914
CG30170-RA	bgcn	39.8216	21.4872	0.775907	90.9587	70.5755
CG9908-RA	disco	15.6442	15.041	0.743275	5.1267	3.81055
CG8592-RA	stil	44.0882	15.041	0.742861	63.451	47.1353
CG34259-RB	CG34259	15.6442	14.5038	0.725896	0.688804	0
CG2505-RA	alpha-Est2	14.222	17.1897	0.63994	0.781323	0.466511
CG13587-RA	CG13587	18.4886	14.5038	0.595971	0.838967	0.417441
CG11037-RA	CG11037	15.6442	18.8013	0.562616	31.5556	17.7537
CG4637-RB	hh	18.4886	28.4705	0.561987	12.0157	6.75267
CG4250-RA	CG4250	15.6442	17.1897	0.429615	35.7085	15.3409
CG32023-RA	CG32023	17.0664	19.3384	0.427877	1.16856	0
CG4259-RA	CG4259	17.0664	15.5782	0.422044	24.496	10.3384
CG33956-RD	kay	14.222	31.6936	0.374589	40.1197	15.0284
CG10433-RA	CG10433	18.4886	18.2641	0.365361	18.9656	6.92929
CG3359-RB	mfas	22.7552	15.041	0.359269	245.179	88.0853
CG8852-RA	CG8852	14.222	18.8013	0.358839	22.9591	8.23861
CG3301-RB	CG3301	24.1774	18.8013	0.354944	121.751	43.2148
CG11319-RA	CG11319	17.0664	14.5038	0.345615	14.7108	5.08427
CG9989-RA	CG9989	22.7552	15.041	0.33171	1.81661	0.602587
CG10553-RA	CG10553	15.6442	19.8756	0.315862	148.245	46.825
CG7291-RA	NPC2	29.8662	20.4128	0.288467	191.62	55.276
CG10142-RA	Ance-5	14.222	29.5448	0.281642	5.1197	1.44192
CG17843-RA	CG17843	14.222	15.041	0.278273	18.6889	5.20061
CG10157-RA	CG10157	18.4886	19.3384	0.276995	133.488	36.9755
CG10078-RA	Prat2	14.222	24.1731	0.276424	19.0276	5.25969
CG5403-RA	retn	22.7552	19.3384	0.259459	29.3396	7.61242
CG9610-RC	Poxm	32.7106	27.9333	0.25697	22.6774	5.82741
CG2330-RA	Neurochondrin	17.0664	18.8013	0.245395	54.7343	13.4315
CG34130-RA	CG34130	14.222	21.4872	0.234806	20.3583	4.78025
CG11153-RB	Sox102F	14.222	15.5782	0.232197	11.9623	2.77761
CG10658-RA	Hf	14.222	18.2641	0.217118	12.8103	2.78135
CG6690-RA	CG6690	17.0664	20.4128	0.209818	10.0493	2.10852
CG1851-RA	Ady43A	14.222	14.5038	0.205889	27.5963	5.68178
CG7930-RB	TpnC73F	17.0664	23.0987	0.203957	21.7114	4.42819
CG31380-RA	CG31380	14.222	18.2641	0.202607	88.4317	17.9169
CG15529-RA	CG15529	14.222	22.0243	0.202135	6.77427	1.36932
CG6125-RA	CG6125	17.0664	17.7269	0.190697	39.9665	7.62148
CG4491-RA	noc	29.8662	24.7102	0.18284	11.8861	2.17326
CG5860-RA	CG5860	14.222	18.8013	0.169757	15.6176	2.6512
CG10237-RC	CG10237	17.0664	14.5038	0.168764	10.0256	1.69196
CG10570-RA	CG10570	27.0218	19.3384	0.153434	142.047	21.7949
CG4193-RA	dhd	18.4886	20.95	0.135613	71.029	9.63244
CG8462-RA	Obp56e	14.222	16.1154	0.13102	58.1416	7.61773
CG9926-RA	CG9926	41.2438	15.5782	0.111027	54.0859	6.00499
CG8012-RA	CG8012	15.6442	24.7102	0.109757	39.9594	4.38582
*: the read numbers for H3K4me3 and H3K27me3 were normalized to 1kb genomic region per million total unique reads.
**: to calculate the ratio, any RPKM that was less than 0.5 was set to 0.5.
