# Supplementary material for: Monovalent and unpoised status of most genes in undifferentiated cell-enriched Drosophila testis
Source: Genome Biol. 2010 Apr 15;11(4):R42. doi: 10.1186/gb-2010-11-4-r42 (PMC2884545; doi:10.1186/gb-2010-11-4-r42)
Supplement: Additional file 7 — Bivalent genes in Drosophila S2 cells. In total, 27 bivalent genes were identified in Drosophila S2 cells. [file gb-2010-11-4-r42-S7.xls]

## Sheet: single
Table S3: Bivalent genes in Drosophila S2 cells.
transcript	symbol	S2 H3K4me3*	S2 H3K27me3*	S2 cells (RPKM)
CG7829-RA	CG7829	16.0233	67.7183	0.307926
CG6761-RA	CG6761	20.8303	25.9347	0.391597
CG10601-RA	mirr	14.421	17.2898	1.38948
CG8399-RA	CG8399	49.6722	14.4081	1.72047
CG30194-RB	CG30194	36.8536	15.1286	1.77579
CG32833-RA	CG32833	43.2629	22.3326	2.13083
CG34296-RA	CG34296	20.8303	27.3755	2.68658
CG32983-RA	CG32983	27.2396	38.1816	2.75955
CG17639-RA	CG17639	35.2513	14.4081	2.80623
CG9594-RA	Chd3	22.4326	19.451	4.37852
CG18255-RB	Strn-Mlck	19.228	19.451	4.70066
CG5144-RA	CG5144	36.8536	17.2898	5.55231
CG9252-RA	del	40.0583	14.4081	7.89819
CG9626-RA	CG9626	19.228	21.6122	9.27632
CG4120-RA	Cyp12c1	14.421	15.1286	9.67037
CG11326-RG	Tsp-RG	17.6256	21.6122	10.2891
CG3388-RA	gsb	54.4792	25.2143	18.2531
CG1092-RB	CG1092	54.4792	15.1286	23.0227
CG3217-RB	CkIIalpha-i3	147.414	22.3326	25.1009
CG31658-RA	Nnf1b	115.368	17.2898	25.7013
CG32708-RA	CG32708	136.198	23.053	32.2318
CG11956-RC	SP1029	43.2629	18.0102	36.5675
CG3251-RA	CG3251	112.163	20.8918	41.2446
CG18024-RA	SoxN	54.4792	21.6122	42.4207
CG31666-RD	chinmo	40.0583	25.2143	43.9351
CG5723-RB	Ten-m	68.9002	16.5694	69.6401
CG12477-RA	CG12477	67.2979	27.3755	203.276
*: the read numbers for H3K4me3 and H3K27me3 were normalized to 1kb genomic region per million total unique reads.
